# Supplementary material for: Colorectal Cancer Outcomes of Robotic Surgery Using the Hugo™ RAS System: The First Worldwide Comparative Study of Robotic Surgery and Laparoscopy
Source: Cancers (Basel). 2025 Mar 30;17(7):1164. doi: 10.3390/cancers17071164 (PMC11987761; doi:10.3390/cancers17071164)
Supplement: Supplementary file 1 [file cancers-17-01164-s001.zip]

Archive with 1 entries (1 files):
- cancers-3524867-supplementary.pdf
